# Supplementary material for: Serum Galectin-3 as a Non-Invasive Marker for Primary Sclerosing Cholangitis
Source: Int J Mol Sci. 2024 Apr 27;25(9):4765. doi: 10.3390/ijms25094765 (PMC11084718; doi:10.3390/ijms25094765)
Supplement: Supplementary file 1 [file ijms-25-04765-s001.zip]

Archive with 1 entries (1 files):
- ijms-2952664-supplementary.pdf
